# Supplementary material for: Homologues of epigenetic pyrimidines: 5-alkyl-, 5-hydroxyalkyl and 5-acyluracil and -cytosine nucleotides: synthesis, enzymatic incorporation into DNA and effect on transcription with bacterial RNA polymerase
Source: RSC Chem Biol. 2022 Jun 30;3(8):1069–75. doi: 10.1039/d2cb00133k (PMC9347353; doi:10.1039/d2cb00133k)
Supplement: CB-003-D2CB00133K-s002 [file CB-003-D2CB00133K-s002.cif]

# Electronic Supplementary Material (ESI) for RSC Chemical Biology.
# This journal is © The Royal Society of Chemistry 2022

####################################################################### 
# 
# This file contains crystal structure data downloaded from the 
# Cambridge Structural Database (CSD) hosted by the Cambridge 
# Crystallographic Data Centre (CCDC).
# 
# Full information about CCDC data access policies and citation 
# guidelines are available at http://www.ccdc.cam.ac.uk/access/V1 
# 
# Audit and citation data items may have been added by the CCDC. 
# Please retain this information to preserve the provenance of 
# this file and to allow appropriate attribution of the data. 
# 
#######################################################################

data_1
_database_code_depnum_ccdc_archive 'CCDC 2166141'
loop_
_audit_author_name
_audit_author_address
'Blanka Klepetarova'
;Institute of Organic Chemistry and Biochemistry, Academy of Sciences of the Czech Republic, Prague 
Czech Republic
;
_audit_update_record             
;
2022-05-15 deposited with the CCDC.	2022-06-24 downloaded from the CCDC.
;

_exptl_special_details           
; 
 The crystal was 
placed in the cold stream of an Oxford 
Cryosystems open-flow nitrogen cryostat (Cosier & 
Glazer, 1986) with a nominal stability of 0.1K. 
 
Cosier, J. & Glazer, A.M., 1986. J. Appl. Cryst. 105-107. 
;
_refine_special_details          
; 
? 
;
#--------------------------------------------------------------- 
# _oxford_ data items, April 2010: 
# There is some uncertainty about the correct way of forming local data 
# names, e.g. 

# _atom_site_special_shape_oxford 
# or 
# _oxford_atom_site_special_shape 

# see: 
# http://www.iucr.org/resources/cif/spec/version1.1/semantics#namespace 

# A reserved prefix, e.g. foo, must be used in the following way 
# " If the data file contains items defined in a DDL1 dictionary, the 
# local data names assigned under the reserved prefix must contain it as 
# their first component, e.g. _foo_atom_site_my_item. " 

# However, this seems to say the opposite: 
# http://www.iucr.org/__data/iucr/cif/standard/cifstd8.html 

# According to advice from the IUCr, CRYSTALS is correct 
#--------------------------------------------------------------- 
# End of 'script/refcif.dat' 
#end of refcif 
_cell_length_a                   6.3200(10)
_cell_length_b                   9.739(3)
_cell_length_c                   11.787(2)
_cell_angle_alpha                114.044(12)
_cell_angle_beta                 100.295(13)
_cell_angle_gamma                94.954(16)
_cell_volume                     641.6(3)

_symmetry_cell_setting           triclinic
_symmetry_space_group_name_H-M   'P 1 '
_symmetry_space_group_name_Hall  ?
loop_
_symmetry_equiv_pos_as_xyz
x,y,z

loop_
_atom_type_symbol
_atom_type_scat_dispersion_real
_atom_type_scat_dispersion_imag
_atom_type_scat_Cromer_Mann_a1
_atom_type_scat_Cromer_Mann_b1
_atom_type_scat_Cromer_Mann_a2
_atom_type_scat_Cromer_Mann_b2
_atom_type_scat_Cromer_Mann_a3
_atom_type_scat_Cromer_Mann_b3
_atom_type_scat_Cromer_Mann_a4
_atom_type_scat_Cromer_Mann_b4
_atom_type_scat_Cromer_Mann_c
_atom_type_scat_source
C 0.0181 0.0091 2.3100 20.8439 1.0200 10.2075 1.5886 0.5687 0.8650 51.6512
0.2156 'International Tables Vol C 4.2.6.8 and 6.1.1.4'
H 0.0000 0.0000 0.4930 10.5109 0.3229 26.1257 0.1402 3.1424 0.0408 57.7998
0.0030 'International Tables Vol C 4.2.6.8 and 6.1.1.4'
N 0.0311 0.0180 12.2126 0.0057 3.1322 9.8933 2.0125 28.9975 1.1663 0.5826
-11.5290 'International Tables Vol C 4.2.6.8 and 6.1.1.4'
O 0.0492 0.0322 3.0485 13.2771 2.2868 5.7011 1.5463 0.3239 0.8670 32.9089
0.2508 'International Tables Vol C 4.2.6.8 and 6.1.1.4'


_cell_formula_units_Z            2

# Given Formula = C11 H17 N3 O5 
# Dc =      1.40 Fooo =    298.00 Mu =      9.47 M =    542.55
# Found Formula = C11 H18 N3 O5.50 
# Dc =      1.45 FOOO =    298.00 Mu =      9.95 M =    560.56

_chemical_formula_sum            'C11 H18 N3 O5.50'
_chemical_formula_moiety         'C11 H18 N3 O5.50'
_chemical_compound_source        ?
_chemical_formula_weight         280.28


_cell_measurement_reflns_used    88
_cell_measurement_theta_min      12.4544
_cell_measurement_theta_max      55.3152
_cell_measurement_temperature    180

_exptl_crystal_description       block
_exptl_crystal_colour            colourless
_exptl_crystal_size_min          0.112
_exptl_crystal_size_mid          0.186
_exptl_crystal_size_max          0.292

_exptl_crystal_density_diffrn    1.451
_exptl_crystal_density_meas      ?
_exptl_crystal_density_method    'not measured'
# Non-dispersive F(000): 
_exptl_crystal_F_000             298
_exptl_absorpt_coefficient_mu    0.995

# Sheldrick geometric approximatio 0.83 0.89 
_exptl_absorpt_correction_type   multi-scan
_exptl_absorpt_process_details   'CrysAlisPro, (Agilent, 2011)'
_exptl_absorpt_correction_T_min  0.79
_exptl_absorpt_correction_T_max  0.89
_diffrn_measurement_device_type  'Oxford Diffraction XCALIBUR'
_diffrn_measurement_device       Area
_diffrn_radiation_monochromator  graphite
_diffrn_radiation_type           'Cu K\a'
_diffrn_radiation_wavelength     1.54178
_diffrn_measurement_method       '\f & \w scans'

# If a reference occurs more than once, delete the author 
# and date from subsequent references. 
_computing_data_collection       'Xcalibur, (Oxford Diffraction, 2002)'
_computing_cell_refinement       'CrysAlisPro, (Agilent, 2011)'
_computing_data_reduction        'CrysAlisPro, (Agilent, 2011)'
_computing_structure_solution    'SIR92 (Altomare et al., 1994)'
_computing_structure_refinement  'CRYSTALS (Betteridge et al., 2003)'
_computing_publication_material  'CRYSTALS (Betteridge et al., 2003)'
_computing_molecular_graphics    'CAMERON (Watkin et al., 1996)'

_diffrn_standards_interval_time  .
_diffrn_standards_interval_count .
_diffrn_standards_number         0
_diffrn_standards_decay_%        ?

_diffrn_ambient_temperature      180
_diffrn_reflns_number            14217
_reflns_number_total             4416
_diffrn_reflns_av_R_equivalents  0.020
# Number of reflections without Friedels Law is 4416 
# Number of reflections with Friedels Law is 2295 
# Theoretical number of reflections is about 2299 


_diffrn_reflns_theta_min         4.225
_diffrn_reflns_theta_max         67.214
_diffrn_measured_fraction_theta_max 0.995

_diffrn_reflns_theta_full        66.384
_diffrn_measured_fraction_theta_full 0.997


_diffrn_reflns_limit_h_min       -7
_diffrn_reflns_limit_h_max       7
_diffrn_reflns_limit_k_min       -11
_diffrn_reflns_limit_k_max       11
_diffrn_reflns_limit_l_min       -14
_diffrn_reflns_limit_l_max       14
_reflns_limit_h_min              -7
_reflns_limit_h_max              7
_reflns_limit_k_min              -11
_reflns_limit_k_max              11
_reflns_limit_l_min              -14
_reflns_limit_l_max              14

_oxford_diffrn_Wilson_B_factor   2.54
_oxford_diffrn_Wilson_scale      2.72

_atom_sites_solution_primary     direct #heavy,direct,difmap,geom,iterative
# _atom_sites_solution_secondary  difmap
_atom_sites_solution_hydrogens   difmap

_refine_diff_density_min         -0.15
_refine_diff_density_max         0.45


# The current dictionary definitions do not cover the 
# situation where the reflections used for refinement were 
# selected by a user-defined sigma threshold 


# The values actually used during refinement 
_oxford_reflns_threshold_expression_ref I>2.0\s(I)
_refine_ls_number_reflns         4371
_refine_ls_number_restraints     3
_refine_ls_number_parameters     354
_oxford_refine_ls_R_factor_ref   0.0333
_refine_ls_wR_factor_ref         0.0386
_refine_ls_goodness_of_fit_ref   1.1080
_refine_ls_shift/su_max          0.0002379
_refine_ls_shift/su_mean         0.0000460


# The values computed with all filters except I/sigma 
_oxford_reflns_number_all        4416
_refine_ls_R_factor_all          0.0335
_refine_ls_wR_factor_all         0.0389

# The values computed with a 2 sigma cutoff - a la SHELX 
_reflns_threshold_expression     I>2.0\s(I)
_reflns_number_gt                4371
_refine_ls_R_factor_gt           0.0333
_refine_ls_wR_factor_gt          0.0386

_refine_ls_abs_structure_Flack   0.13(13)
_refine_ls_abs_structure_details 'Flack (1983), 2121 Friedel-pairs'
# choose from: rm (reference molecule of known chirality), 
# ad (anomolous dispersion - Flack), rmad (rm and ad), 
# syn (from synthesis), unk (unknown) or . (not applicable). 
_chemical_absolute_configuration ad


_refine_ls_structure_factor_coef F
_refine_ls_matrix_type           full
_refine_ls_hydrogen_treatment    constr #undef, noref, refall,
# refxyz, refU, constr or mixed
_refine_ls_weighting_scheme      calc
_refine_ls_weighting_details     
;
 Method, part 1, Chebychev polynomial, (Watkin, 1994, Prince, 1982) 
 [weight] = 1.0/[A~0~*T~0~(x)+A~1~*T~1~(x) ... +A~n-1~]*T~n-1~(x)] 
 where A~i~ are the Chebychev coefficients listed below and x= Fcalc/Fmax 
 Method = Robust Weighting (Prince, 1982) 
 W = [weight] * [1-(deltaF/6*sigmaF)^2^]^2^ 
 A~i~ are: 
 0.212 0.136 0.315E-01 -0.497E-02 
;

# Uequiv = arithmetic mean of Ui i.e. Ueqiv = (U1+U2+U3)/3

# Replace last . with number of unfound hydrogen atoms attached to an atom.

# ..._refinement_flags_... 
# . no refinement constraints           S special position constraint on site
# G rigid group refinement of site      R riding atom
# D distance or angle restraint on site T thermal displacement constraints
# U Uiso or Uij restraint (rigid bond)  P partial occupancy constraint


loop_
_atom_site_label
_atom_site_type_symbol
_atom_site_fract_x
_atom_site_fract_y
_atom_site_fract_z
_atom_site_U_iso_or_equiv
_atom_site_occupancy
_atom_site_adp_type
_atom_site_refinement_flags_posn
_atom_site_refinement_flags_adp
_atom_site_refinement_flags_occupancy
_atom_site_disorder_assembly
_atom_site_disorder_group
_atom_site_attached_hydrogens
C1 C 0.6492(3) 0.32061(19) 0.51337(17) 0.0291 1.0000 Uani . . . . . .
C2 C 0.7534(3) 0.26394(19) 0.60830(18) 0.0302 1.0000 Uani . . . . . .
C3 C 0.5567(3) 0.20750(18) 0.64640(16) 0.0260 1.0000 Uani . . . . . .
C4 C 0.4031(3) 0.3181(2) 0.63900(17) 0.0296 1.0000 Uani . . . . . .
C5 C 0.4124(4) 0.4497(2) 0.7670(2) 0.0471 1.0000 Uani . . . . . .
O6 O 0.4669(2) 0.37962(17) 0.55591(15) 0.0399 1.0000 Uani . . . . . .
O7 O 0.4584(2) 0.05312(14) 0.56537(13) 0.0360 1.0000 Uani . . . . . .
O8 O 0.2914(3) 0.40540(18) 0.84055(15) 0.0510 1.0000 Uani . . . . . .
N9 N 0.7920(2) 0.44424(16) 0.50638(14) 0.0292 1.0000 Uani . . . . . .
C10 C 0.9350(3) 0.4013(2) 0.42553(18) 0.0313 1.0000 Uani . . . . . .
O11 O 0.9428(3) 0.26440(15) 0.36930(16) 0.0479 1.0000 Uani . . . . . .
N12 N 1.0576(3) 0.51214(18) 0.41201(15) 0.0321 1.0000 Uani . . . . . .
C13 C 1.0424(3) 0.6576(2) 0.47496(16) 0.0273 1.0000 Uani . . . . . .
N14 N 1.1629(3) 0.75951(18) 0.45368(17) 0.0392 1.0000 Uani . . . . . .
C15 C 0.8971(3) 0.70624(19) 0.55880(16) 0.0268 1.0000 Uani . . . . . .
C16 C 0.7739(3) 0.5936(2) 0.56957(17) 0.0287 1.0000 Uani . . . . . .
C17 C 0.8717(3) 0.8717(2) 0.62366(17) 0.0303 1.0000 Uani . . . . . .
C18 C 1.0666(4) 0.9718(2) 0.7306(2) 0.0466 1.0000 Uani . . . . . .
C21 C 0.8549(3) 0.89881(19) 0.18845(16) 0.0259 1.0000 Uani . . . . . .
C22 C 1.0970(3) 0.9347(2) 0.24894(18) 0.0336 1.0000 Uani . . . . . .
C23 C 1.1960(3) 0.9904(2) 0.16350(19) 0.0356 1.0000 Uani . . . . . .
C24 C 1.0467(3) 0.8927(2) 0.03276(19) 0.0357 1.0000 Uani . . . . . .
C25 C 1.1168(4) 0.7500(3) -0.0521(2) 0.0535 1.0000 Uani . . . . . .
O26 O 0.8362(2) 0.85369(15) 0.05541(12) 0.0323 1.0000 Uani . . . . . .
O27 O 1.1938(3) 1.14613(16) 0.19585(17) 0.0606 1.0000 Uani . . . . . .
O28 O 1.1704(3) 0.6643(2) 0.01523(18) 0.0650 1.0000 Uani . . . . . .
N29 N 0.7365(2) 0.77248(16) 0.20278(14) 0.0251 1.0000 Uani . . . . . .
C30 C 0.6111(3) 0.80535(18) 0.29274(15) 0.0246 1.0000 Uani . . . . . .
O31 O 0.6048(2) 0.94148(14) 0.35864(12) 0.0366 1.0000 Uani . . . . . .
N32 N 0.5026(2) 0.68999(16) 0.30575(14) 0.0281 1.0000 Uani . . . . . .
C33 C 0.5231(3) 0.54514(19) 0.23666(15) 0.0270 1.0000 Uani . . . . . .
N34 N 0.4113(3) 0.43800(18) 0.25531(16) 0.0383 1.0000 Uani . . . . . .
C35 C 0.6644(3) 0.50823(19) 0.14955(16) 0.0264 1.0000 Uani . . . . . .
C36 C 0.7653(3) 0.6263(2) 0.13667(16) 0.0277 1.0000 Uani . . . . . .
C37 C 0.6970(3) 0.3458(2) 0.07844(17) 0.0307 1.0000 Uani . . . . . .
C38 C 0.8888(4) 0.3323(2) 0.0162(2) 0.0460 1.0000 Uani . . . . . .
O39 O 0.4967(2) 0.26400(15) -0.01498(13) 0.0398 1.0000 Uani . . . . . .
O19 O 0.6813(2) 0.88156(16) 0.67351(14) 0.0417 1.0000 Uani . . . . . .
O40 O 0.5541(3) -0.03830(17) -0.09313(15) 0.0477 1.0000 Uani . . . . . .
H21 H 0.8505 0.3475 0.6829 0.0361 1.0000 Uiso R . . . . .
H22 H 0.8317 0.1815 0.5704 0.0368 1.0000 Uiso R . . . . .
H211 H 0.7862 0.9899 0.2266 0.0304 1.0000 Uiso R . . . . .
H31 H 0.5980 0.2163 0.7324 0.0309 1.0000 Uiso R . . . . .
H361 H 0.8590 0.6108 0.0815 0.0328 1.0000 Uiso R . . . . .
H222 H 1.1287 1.0132 0.3369 0.0405 1.0000 Uiso R . . . . .
H221 H 1.1474 0.8432 0.2462 0.0385 1.0000 Uiso R . . . . .
H11 H 0.6031 0.2363 0.4272 0.0342 1.0000 Uiso R . . . . .
H171 H 0.8558 0.9106 0.5582 0.0357 1.0000 Uiso R . . . . .
H161 H 0.6692 0.6138 0.6185 0.0343 1.0000 Uiso R . . . . .
H231 H 1.3447 0.9702 0.1629 0.0421 1.0000 Uiso R . . . . .
H371 H 0.7248 0.3018 0.1404 0.0356 1.0000 Uiso R . . . . .
H41 H 0.2576 0.2608 0.6018 0.0363 1.0000 Uiso R . . . . .
H241 H 1.0277 0.9582 -0.0127 0.0435 1.0000 Uiso R . . . . .
H181 H 1.0466 1.0790 0.7690 0.0711 1.0000 Uiso R . . . . .
H182 H 1.2000 0.9703 0.7002 0.0702 1.0000 Uiso R . . . . .
H183 H 1.0832 0.9330 0.7956 0.0689 1.0000 Uiso R . . . . .
H381 H 0.9008 0.2281 -0.0263 0.0690 1.0000 Uiso R . . . . .
H382 H 1.0258 0.3879 0.0772 0.0687 1.0000 Uiso R . . . . .
H383 H 0.8636 0.3721 -0.0478 0.0689 1.0000 Uiso R . . . . .
H51 H 0.5644 0.4917 0.8152 0.0561 1.0000 Uiso R . . . . .
H52 H 0.3438 0.5264 0.7499 0.0569 1.0000 Uiso R . . . . .
H341 H 0.3958 0.3424 0.2051 0.0457 1.0000 Uiso R . . . . .
H142 H 1.1773 0.8583 0.4998 0.0457 1.0000 Uiso R . . . . .
H71 H 0.4916 0.0243 0.4962 0.0529 1.0000 Uiso R . . . . .
H141 H 1.2538 0.7303 0.4037 0.0464 1.0000 Uiso R . . . . .
H342 H 0.3279 0.4650 0.3095 0.0462 1.0000 Uiso R . . . . .
H402 H 0.6063 -0.0681 -0.1576 0.0709 1.0000 Uiso R . . . . .
H271 H 1.1187 1.1842 0.2446 0.0909 1.0000 Uiso R . . . . .
H81 H 0.3654 0.3616 0.8762 0.0768 1.0000 Uiso R . . . . .
H401 H 0.6229 -0.0675 -0.0417 0.0716 1.0000 Uiso R . . . . .
H391 H 0.5021 0.1734 -0.0419 0.0604 1.0000 Uiso R . . . . .
H281 H 1.1900 0.5871 -0.0472 0.0987 1.0000 Uiso R . . . . .
H191 H 0.5953 0.9138 0.6331 0.0618 1.0000 Uiso R . . . . .
H252 H 1.2405 0.7768 -0.0791 0.0646 1.0000 Uiso R . . . . .
H251 H 1.0005 0.6915 -0.1247 0.0646 1.0000 Uiso R . . . . .
loop_
_atom_site_aniso_label
_atom_site_aniso_U_11
_atom_site_aniso_U_22
_atom_site_aniso_U_33
_atom_site_aniso_U_23
_atom_site_aniso_U_13
_atom_site_aniso_U_12
C1 0.0308(9) 0.0253(8) 0.0356(9) 0.0152(7) 0.0151(7) 0.0017(7)
C2 0.0290(9) 0.0252(8) 0.0412(9) 0.0165(7) 0.0141(7) 0.0050(7)
C3 0.0328(8) 0.0203(7) 0.0262(7) 0.0091(6) 0.0130(6) 0.0034(6)
C4 0.0276(8) 0.0283(8) 0.0398(9) 0.0181(8) 0.0162(7) 0.0041(7)
C5 0.0627(13) 0.0267(10) 0.0548(13) 0.0126(9) 0.0300(11) 0.0150(9)
O6 0.0306(6) 0.0501(8) 0.0636(8) 0.0424(7) 0.0228(6) 0.0142(6)
O7 0.0482(8) 0.0219(6) 0.0392(7) 0.0088(5) 0.0264(6) 0.0011(5)
O8 0.0633(10) 0.0542(9) 0.0498(8) 0.0235(7) 0.0354(7) 0.0311(8)
N9 0.0358(8) 0.0227(7) 0.0353(7) 0.0148(6) 0.0184(6) 0.0033(6)
C10 0.0370(10) 0.0259(9) 0.0374(9) 0.0148(7) 0.0207(8) 0.0078(8)
O11 0.0615(9) 0.0217(6) 0.0661(10) 0.0136(6) 0.0414(8) 0.0081(6)
N12 0.0373(8) 0.0273(7) 0.0384(8) 0.0158(6) 0.0217(7) 0.0053(6)
C13 0.0321(9) 0.0261(8) 0.0292(8) 0.0148(7) 0.0133(7) 0.0052(7)
N14 0.0531(10) 0.0230(8) 0.0484(9) 0.0140(7) 0.0327(8) 0.0046(7)
C15 0.0316(9) 0.0255(9) 0.0278(8) 0.0140(7) 0.0111(7) 0.0059(7)
C16 0.0343(9) 0.0272(9) 0.0308(8) 0.0143(7) 0.0167(7) 0.0086(7)
C17 0.0402(10) 0.0268(9) 0.0313(8) 0.0154(7) 0.0169(7) 0.0105(7)
C18 0.0567(13) 0.0382(11) 0.0372(10) 0.0084(9) 0.0151(9) 0.0015(9)
C21 0.0326(9) 0.0206(7) 0.0292(8) 0.0120(6) 0.0152(7) 0.0053(7)
C22 0.0351(9) 0.0329(9) 0.0346(9) 0.0176(7) 0.0083(7) -0.0015(7)
C23 0.0358(9) 0.0290(9) 0.0479(10) 0.0178(8) 0.0216(8) 0.0036(7)
C24 0.0422(10) 0.0346(9) 0.0414(9) 0.0215(8) 0.0244(8) 0.0065(8)
C25 0.0687(15) 0.0431(12) 0.0582(13) 0.0193(11) 0.0421(12) 0.0136(11)
O26 0.0363(7) 0.0385(7) 0.0307(6) 0.0207(5) 0.0141(5) 0.0068(5)
O27 0.0959(14) 0.0246(7) 0.0713(10) 0.0168(7) 0.0572(10) 0.0016(8)
O28 0.0921(13) 0.0513(9) 0.0738(11) 0.0293(9) 0.0565(10) 0.0344(9)
N29 0.0292(7) 0.0206(7) 0.0291(7) 0.0106(6) 0.0156(6) 0.0047(6)
C30 0.0283(8) 0.0217(8) 0.0219(7) 0.0074(6) 0.0082(6) 0.0006(7)
O31 0.0512(8) 0.0225(6) 0.0367(7) 0.0074(5) 0.0265(6) 0.0031(6)
N32 0.0343(8) 0.0236(7) 0.0285(7) 0.0101(6) 0.0170(6) 0.0015(6)
C33 0.0314(9) 0.0231(8) 0.0267(8) 0.0115(7) 0.0078(7) -0.0006(7)
N34 0.0478(9) 0.0247(8) 0.0463(9) 0.0148(7) 0.0255(8) -0.0012(7)
C35 0.0308(9) 0.0229(8) 0.0267(8) 0.0103(7) 0.0108(7) 0.0043(7)
C36 0.0314(9) 0.0250(9) 0.0287(8) 0.0106(7) 0.0138(7) 0.0070(7)
C37 0.0370(9) 0.0236(8) 0.0321(8) 0.0120(7) 0.0094(7) 0.0062(7)
C38 0.0428(11) 0.0301(10) 0.0598(12) 0.0088(9) 0.0227(9) 0.0115(8)
O39 0.0429(7) 0.0217(6) 0.0445(7) 0.0060(5) 0.0078(6) 0.0022(5)
O19 0.0502(8) 0.0434(8) 0.0487(8) 0.0267(7) 0.0290(7) 0.0243(7)
O40 0.0559(9) 0.0462(8) 0.0483(8) 0.0232(7) 0.0171(7) 0.0204(7)

_refine_ls_extinction_coef       53(3)
_refine_ls_extinction_method     'Larson (1970), Equation 22'
_oxford_refine_ls_scale          0.6278(11)
loop_
_geom_bond_atom_site_label_1
_geom_bond_site_symmetry_1
_geom_bond_atom_site_label_2
_geom_bond_site_symmetry_2
_geom_bond_distance
_geom_bond_publ_flag
C1 . C2 . 1.514(2) yes
C1 . O6 . 1.412(2) yes
C1 . N9 . 1.480(2) yes
C1 . H11 . 0.982 no
C2 . C3 . 1.527(2) yes
C2 . H21 . 0.975 no
C2 . H22 . 0.971 no
C3 . C4 . 1.529(2) yes
C3 . O7 . 1.420(2) yes
C3 . H31 . 0.967 no
C4 . C5 . 1.517(3) yes
C4 . O6 . 1.435(2) yes
C4 . H41 . 0.958 no
C5 . O8 . 1.417(3) yes
C5 . H51 . 0.980 no
C5 . H52 . 0.967 no
O7 . H71 . 0.820 no
O8 . H81 . 0.830 no
N9 . C10 . 1.395(2) yes
N9 . C16 . 1.363(2) yes
C10 . O11 . 1.234(2) yes
C10 . N12 . 1.353(2) yes
N12 . C13 . 1.327(2) yes
C13 . N14 . 1.329(2) yes
C13 . C15 . 1.436(2) yes
N14 . H142 . 0.878 no
N14 . H141 . 0.878 no
C15 . C16 . 1.352(2) yes
C15 . C17 . 1.514(2) yes
C16 . H161 . 0.936 no
C17 . C18 . 1.514(3) yes
C17 . O19 . 1.424(2) yes
C17 . H171 . 0.983 no
C18 . H181 . 0.985 no
C18 . H182 . 0.972 no
C18 . H183 . 0.977 no
C21 . C22 . 1.512(3) yes
C21 . O26 . 1.425(2) yes
C21 . N29 . 1.469(2) yes
C21 . H211 . 0.994 no
C22 . C23 . 1.520(2) yes
C22 . H222 . 0.977 no
C22 . H221 . 0.962 no
C23 . C24 . 1.517(3) yes
C23 . O27 . 1.407(2) yes
C23 . H231 . 0.978 no
C24 . C25 . 1.503(3) yes
C24 . O26 . 1.452(2) yes
C24 . H241 . 0.989 no
C25 . O28 . 1.390(3) yes
C25 . H252 . 0.950 no
C25 . H251 . 0.950 no
O27 . H271 . 0.804 no
O28 . H281 . 0.849 no
N29 . C30 . 1.386(2) yes
N29 . C36 . 1.363(2) yes
C30 . O31 . 1.243(2) yes
C30 . N32 . 1.342(2) yes
N32 . C33 . 1.343(2) yes
C33 . N34 . 1.324(2) yes
C33 . C35 . 1.437(2) yes
N34 . H341 . 0.861 no
N34 . H342 . 0.873 no
C35 . C36 . 1.343(2) yes
C35 . C37 . 1.512(2) yes
C36 . H361 . 0.933 no
C37 . C38 . 1.513(3) yes
C37 . O39 . 1.436(2) yes
C37 . H371 . 0.985 no
C38 . H381 . 0.949 no
C38 . H382 . 0.969 no
C38 . H383 . 0.975 no
O39 . H391 . 0.813 no
O19 . H191 . 0.824 no
O40 . H402 . 0.835 no
O40 . H401 . 0.839 no
loop_
_geom_angle_atom_site_label_1
_geom_angle_site_symmetry_1
_geom_angle_atom_site_label_2
_geom_angle_site_symmetry_2
_geom_angle_atom_site_label_3
_geom_angle_site_symmetry_3
_geom_angle
_geom_angle_publ_flag
C2 . C1 . O6 . 105.75(14) yes
C2 . C1 . N9 . 114.39(14) yes
O6 . C1 . N9 . 107.79(14) yes
C2 . C1 . H11 . 110.4 no
O6 . C1 . H11 . 110.7 no
N9 . C1 . H11 . 107.7 no
C1 . C2 . C3 . 102.65(13) yes
C1 . C2 . H21 . 110.8 no
C3 . C2 . H21 . 109.8 no
C1 . C2 . H22 . 112.3 no
C3 . C2 . H22 . 110.9 no
H21 . C2 . H22 . 110.2 no
C2 . C3 . C4 . 102.04(12) yes
C2 . C3 . O7 . 113.90(13) yes
C4 . C3 . O7 . 111.93(14) yes
C2 . C3 . H31 . 110.7 no
C4 . C3 . H31 . 110.9 no
O7 . C3 . H31 . 107.4 no
C3 . C4 . C5 . 113.90(16) yes
C3 . C4 . O6 . 106.95(13) yes
C5 . C4 . O6 . 108.44(15) yes
C3 . C4 . H41 . 107.9 no
C5 . C4 . H41 . 110.2 no
O6 . C4 . H41 . 109.3 no
C4 . C5 . O8 . 112.04(17) yes
C4 . C5 . H51 . 110.3 no
O8 . C5 . H51 . 109.9 no
C4 . C5 . H52 . 107.3 no
O8 . C5 . H52 . 106.6 no
H51 . C5 . H52 . 110.6 no
C4 . O6 . C1 . 110.28(13) yes
C3 . O7 . H71 . 111.1 no
C5 . O8 . H81 . 109.3 no
C1 . N9 . C10 . 117.37(14) yes
C1 . N9 . C16 . 121.23(14) yes
C10 . N9 . C16 . 121.25(14) yes
N9 . C10 . O11 . 118.62(15) yes
N9 . C10 . N12 . 118.26(15) yes
O11 . C10 . N12 . 123.12(16) yes
C10 . N12 . C13 . 120.51(15) yes
N12 . C13 . N14 . 117.03(15) yes
N12 . C13 . C15 . 122.85(15) yes
N14 . C13 . C15 . 120.07(16) yes
C13 . N14 . H142 . 122.4 no
C13 . N14 . H141 . 120.2 no
H142 . N14 . H141 . 116.1 no
C13 . C15 . C16 . 115.69(15) yes
C13 . C15 . C17 . 122.17(15) yes
C16 . C15 . C17 . 122.01(15) yes
N9 . C16 . C15 . 121.44(16) yes
N9 . C16 . H161 . 116.8 no
C15 . C16 . H161 . 121.7 no
C15 . C17 . C18 . 113.52(16) yes
C15 . C17 . O19 . 109.82(15) yes
C18 . C17 . O19 . 108.87(15) yes
C15 . C17 . H171 . 107.0 no
C18 . C17 . H171 . 107.8 no
O19 . C17 . H171 . 109.7 no
C17 . C18 . H181 . 111.4 no
C17 . C18 . H182 . 111.6 no
H181 . C18 . H182 . 107.1 no
C17 . C18 . H183 . 108.0 no
H181 . C18 . H183 . 109.6 no
H182 . C18 . H183 . 109.2 no
C22 . C21 . O26 . 106.05(13) yes
C22 . C21 . N29 . 113.53(13) yes
O26 . C21 . N29 . 107.78(13) yes
C22 . C21 . H211 . 110.5 no
O26 . C21 . H211 . 111.4 no
N29 . C21 . H211 . 107.6 no
C21 . C22 . C23 . 103.07(14) yes
C21 . C22 . H222 . 110.9 no
C23 . C22 . H222 . 111.8 no
C21 . C22 . H221 . 109.8 no
C23 . C22 . H221 . 110.6 no
H222 . C22 . H221 . 110.4 no
C22 . C23 . C24 . 102.38(15) yes
C22 . C23 . O27 . 113.18(15) yes
C24 . C23 . O27 . 110.13(17) yes
C22 . C23 . H231 . 111.6 no
C24 . C23 . H231 . 109.6 no
O27 . C23 . H231 . 109.8 no
C23 . C24 . C25 . 117.75(19) yes
C23 . C24 . O26 . 106.03(14) yes
C25 . C24 . O26 . 109.69(16) yes
C23 . C24 . H241 . 107.2 no
C25 . C24 . H241 . 108.2 no
O26 . C24 . H241 . 107.5 no
C24 . C25 . O28 . 109.46(18) yes
C24 . C25 . H252 . 109.5 no
O28 . C25 . H252 . 109.5 no
C24 . C25 . H251 . 109.5 no
O28 . C25 . H251 . 109.5 no
H252 . C25 . H251 . 109.5 no
C24 . O26 . C21 . 110.12(13) yes
C23 . O27 . H271 . 114.6 no
C25 . O28 . H281 . 96.6 no
C21 . N29 . C30 . 119.08(13) yes
C21 . N29 . C36 . 120.24(14) yes
C30 . N29 . C36 . 120.42(14) yes
N29 . C30 . O31 . 118.24(14) yes
N29 . C30 . N32 . 119.12(14) yes
O31 . C30 . N32 . 122.64(15) yes
C30 . N32 . C33 . 120.42(14) yes
N32 . C33 . N34 . 116.73(16) yes
N32 . C33 . C35 . 121.78(15) yes
N34 . C33 . C35 . 121.47(16) yes
C33 . N34 . H341 . 122.1 no
C33 . N34 . H342 . 118.8 no
H341 . N34 . H342 . 117.8 no
C33 . C35 . C36 . 115.92(15) yes
C33 . C35 . C37 . 121.32(15) yes
C36 . C35 . C37 . 122.75(15) yes
N29 . C36 . C35 . 122.07(15) yes
N29 . C36 . H361 . 117.3 no
C35 . C36 . H361 . 120.6 no
C35 . C37 . C38 . 114.01(16) yes
C35 . C37 . O39 . 106.94(14) yes
C38 . C37 . O39 . 110.96(16) yes
C35 . C37 . H371 . 107.9 no
C38 . C37 . H371 . 107.3 no
O39 . C37 . H371 . 109.6 no
C37 . C38 . H381 . 109.9 no
C37 . C38 . H382 . 112.5 no
H381 . C38 . H382 . 108.7 no
C37 . C38 . H383 . 109.2 no
H381 . C38 . H383 . 107.7 no
H382 . C38 . H383 . 108.7 no
C37 . O39 . H391 . 107.5 no
C17 . O19 . H191 . 106.8 no
H402 . O40 . H401 . 107.3 no
loop_
_geom_hbond_atom_site_label_D
_geom_hbond_site_symmetry_D
_geom_hbond_atom_site_label_H
_geom_hbond_site_symmetry_H
_geom_hbond_atom_site_label_A
_geom_hbond_site_symmetry_A
_geom_hbond_angle_DHA
_geom_hbond_distance_DH
_geom_hbond_distance_HA
_geom_hbond_distance_DA
_geom_hbond_publ_flag
C21 . H211 . O11 1_565 132.43(5) 0.994 2.498 3.253(3) yes
C36 . H361 . O28 . 156.29(6) 0.933 2.336 3.212(3) yes
N34 . H341 . O27 1_445 130.70(6) 0.861 2.157 2.796(3) yes
N14 . H142 . O7 1_665 132.49(5) 0.878 2.255 2.920(3) yes
O7 . H71 . O31 1_545 167.69(6) 0.820 1.800 2.607(3) yes
N14 . H141 . N32 1_655 171.39(6) 0.878 2.085 2.956(3) yes
N34 . H342 . N12 1_455 168.13(6) 0.873 2.238 3.098(3) yes
O40 . H402 . O19 1_544 167.44(5) 0.835 2.002 2.823(3) yes
O27 . H271 . O11 1_565 174.97(7) 0.804 1.951 2.753(3) yes
O8 . H81 . O39 1_556 167.71(6) 0.830 1.996 2.812(3) yes
O40 . H401 . O26 1_545 166.87(5) 0.839 2.015 2.839(3) yes
O39 . H391 . O40 . 172.54(6) 0.813 1.974 2.783(3) yes
O28 . H281 . O8 1_654 165.89(8) 0.849 1.971 2.801(3) yes
O19 . H191 . O7 1_565 161.64(6) 0.824 2.017 2.811(3) yes


_iucr_refine_instructions_details 
;
#
# Punched on 21/04/22 at 16: 2:50
#
#LIST     12                                                                    
BLOCK SCALE X'S  U'S 
CONT EXTPARAM 
CONT ENANTIO 
RIDE C   (   1,X'S) H   (  11,X'S) 
RIDE C   (   2,X'S) H   (  21,X'S) H   (  22,X'S) 
RIDE C   (   3,X'S) H   (  31,X'S) 
RIDE C   (   4,X'S) H   (  41,X'S) 
RIDE C   (   5,X'S) H   (  51,X'S) H   (  52,X'S) 
RIDE O   (   7,X'S) H   (  71,X'S) 
RIDE O   (   8,X'S) H   (  81,X'S) 
RIDE N   (  14,X'S) H   ( 142,X'S) H   ( 141,X'S) 
RIDE C   (  16,X'S) H   ( 161,X'S) 
RIDE C   (  17,X'S) H   ( 171,X'S) 
RIDE C   (  18,X'S) H   ( 181,X'S) H   ( 182,X'S) H   ( 183,X'S) 
RIDE C   (  21,X'S) H   ( 211,X'S) 
RIDE C   (  22,X'S) H   ( 222,X'S) H   ( 221,X'S) 
RIDE C   (  23,X'S) H   ( 231,X'S) 
RIDE C   (  24,X'S) H   ( 241,X'S) 
RIDE C   (  25,X'S) H   ( 252,X'S) H   ( 251,X'S) 
RIDE O   (  27,X'S) H   ( 271,X'S) 
RIDE O   (  28,X'S) H   ( 281,X'S) 
RIDE N   (  34,X'S) H   ( 341,X'S) H   ( 342,X'S) 
RIDE C   (  36,X'S) H   ( 361,X'S) 
RIDE C   (  37,X'S) H   ( 371,X'S) 
RIDE C   (  38,X'S) H   ( 381,X'S) H   ( 382,X'S) H   ( 383,X'S) 
RIDE O   (  39,X'S) H   ( 391,X'S) 
RIDE O   (  19,X'S) H   ( 191,X'S) 
RIDE O   (  40,X'S) H   ( 402,X'S) H   ( 401,X'S) 
END                                                                             
#
# Punched on 21/04/22 at 16: 2:50
#
#LIST     16                                                                    
NO 
REM   HREST   START (DO NOT REMOVE THIS LINE) 
REM   HREST   END (DO NOT REMOVE THIS LINE) 
END                                                                             
;
####################################################################### 
# 
# This file contains crystal structure data downloaded from the 
# Cambridge Structural Database (CSD) hosted by the Cambridge 
# Crystallographic Data Centre (CCDC).
# 
# Full information about CCDC data access policies and citation 
# guidelines are available at http://www.ccdc.cam.ac.uk/access/V1 
# 
# Audit and citation data items may have been added by the CCDC. 
# Please retain this information to preserve the provenance of 
# this file and to allow appropriate attribution of the data. 
# 
#######################################################################

data_1_CCDC1
_database_code_depnum_ccdc_archive 'CCDC 2166142'
loop_
_audit_author_name
_audit_author_address
'Blanka Klepetarova'
;Institute of Organic Chemistry and Biochemistry, Academy of Sciences of the Czech Republic, Prague 
Czech Republic
;
_audit_update_record             
;
2022-05-15 deposited with the CCDC.	2022-06-24 downloaded from the CCDC.
;

_exptl_special_details           
; 
 The crystal was 
placed in the cold stream of an Oxford 
Cryosystems open-flow nitrogen cryostat (Cosier & 
Glazer, 1986) with a nominal stability of 0.1K. 
 
Cosier, J. & Glazer, A.M., 1986. J. Appl. Cryst. 105-107. 
;
_refine_special_details          
; 
? 
;
#--------------------------------------------------------------- 
# _oxford_ data items, April 2010: 
# There is some uncertainty about the correct way of forming local data 
# names, e.g. 

# _atom_site_special_shape_oxford 
# or 
# _oxford_atom_site_special_shape 

# see: 
# http://www.iucr.org/resources/cif/spec/version1.1/semantics#namespace 

# A reserved prefix, e.g. foo, must be used in the following way 
# " If the data file contains items defined in a DDL1 dictionary, the 
# local data names assigned under the reserved prefix must contain it as 
# their first component, e.g. _foo_atom_site_my_item. " 

# However, this seems to say the opposite: 
# http://www.iucr.org/__data/iucr/cif/standard/cifstd8.html 

# According to advice from the IUCr, CRYSTALS is correct 
#--------------------------------------------------------------- 
# End of 'script/refcif.dat' 
#end of refcif 
_cell_length_a                   7.6129(6)
_cell_length_b                   9.1399(7)
_cell_length_c                   11.2377(9)
_cell_angle_alpha                91.092(2)
_cell_angle_beta                 103.921(2)
_cell_angle_gamma                112.0703(19)
_cell_volume                     698.12(10)

_symmetry_cell_setting           triclinic
_symmetry_space_group_name_H-M   'P 1 '
_symmetry_space_group_name_Hall  ?
loop_
_symmetry_equiv_pos_as_xyz
x,y,z

loop_
_atom_type_symbol
_atom_type_scat_dispersion_real
_atom_type_scat_dispersion_imag
_atom_type_scat_Cromer_Mann_a1
_atom_type_scat_Cromer_Mann_b1
_atom_type_scat_Cromer_Mann_a2
_atom_type_scat_Cromer_Mann_b2
_atom_type_scat_Cromer_Mann_a3
_atom_type_scat_Cromer_Mann_b3
_atom_type_scat_Cromer_Mann_a4
_atom_type_scat_Cromer_Mann_b4
_atom_type_scat_Cromer_Mann_c
_atom_type_scat_source
C 0.0181 0.0091 2.3100 20.8439 1.0200 10.2075 1.5886 0.5687 0.8650 51.6512
0.2156 'International Tables Vol C 4.2.6.8 and 6.1.1.4'
H 0.0000 0.0000 0.4930 10.5109 0.3229 26.1257 0.1402 3.1424 0.0408 57.7998
0.0030 'International Tables Vol C 4.2.6.8 and 6.1.1.4'
N 0.0311 0.0180 12.2126 0.0057 3.1322 9.8933 2.0125 28.9975 1.1663 0.5826
-11.5290 'International Tables Vol C 4.2.6.8 and 6.1.1.4'
O 0.0492 0.0322 3.0485 13.2771 2.2868 5.7011 1.5463 0.3239 0.8670 32.9089
0.2508 'International Tables Vol C 4.2.6.8 and 6.1.1.4'


_cell_formula_units_Z            2

# Given Formula = C12 H19 N3 O5 
# Dc =      1.36 Fooo =    304.00 Mu =      8.97 M =    570.60
# Found Formula = C12 H19.00 N3 O5 
# Dc =      1.36 FOOO =    304.00 Mu =      8.97 M =    570.60

_chemical_formula_sum            'C12 H19.00 N3 O5'
_chemical_formula_moiety         'C12 H19.00 N3 O5'
_chemical_compound_source        ?
_chemical_formula_weight         285.30


_cell_measurement_reflns_used    9585
_cell_measurement_theta_min      4.0833
_cell_measurement_theta_max      68.4420
_cell_measurement_temperature    180

_exptl_crystal_description       prism
_exptl_crystal_colour            colourless
_exptl_crystal_size_min          0.171
_exptl_crystal_size_mid          0.239
_exptl_crystal_size_max          0.483

_exptl_crystal_density_diffrn    1.357
_exptl_crystal_density_meas      ?
_exptl_crystal_density_method    'not measured'
# Non-dispersive F(000): 
_exptl_crystal_F_000             303.998
_exptl_absorpt_coefficient_mu    0.897

# Sheldrick geometric approximatio 0.81 0.86 
_exptl_absorpt_correction_type   multi-scan
_exptl_absorpt_process_details   'CrysAlisPro, (Agilent, 2011)'
_exptl_absorpt_correction_T_min  0.75
_exptl_absorpt_correction_T_max  0.86
_diffrn_measurement_device_type  'Oxford Diffraction XCALIBUR'
_diffrn_measurement_device       Area
_diffrn_radiation_monochromator  graphite
_diffrn_radiation_type           'Cu K\a'
_diffrn_radiation_wavelength     1.54178
_diffrn_measurement_method       '\f & \w scans'

# If a reference occurs more than once, delete the author 
# and date from subsequent references. 
_computing_data_collection       'Xcalibur, (Oxford Diffraction, 2002)'
_computing_cell_refinement       'CrysAlisPro, (Agilent, 2011)'
_computing_data_reduction        'CrysAlisPro, (Agilent, 2011)'
_computing_structure_solution    'SIR92 (Altomare et al., 1994)'
_computing_structure_refinement  'CRYSTALS (Betteridge et al., 2003)'
_computing_publication_material  'CRYSTALS (Betteridge et al., 2003)'
_computing_molecular_graphics    'CAMERON (Watkin et al., 1996)'

_diffrn_standards_interval_time  .
_diffrn_standards_interval_count .
_diffrn_standards_number         0
_diffrn_standards_decay_%        ?

_diffrn_ambient_temperature      180
_diffrn_reflns_number            19653
_reflns_number_total             4807
_diffrn_reflns_av_R_equivalents  0.025
# Number of reflections without Friedels Law is 4807 
# Number of reflections with Friedels Law is 2493 
# Theoretical number of reflections is about 2492 


_diffrn_reflns_theta_min         4.083
_diffrn_reflns_theta_max         67.055
_diffrn_measured_fraction_theta_max 0.999

_diffrn_reflns_theta_full        67.055
_diffrn_measured_fraction_theta_full 0.999


_diffrn_reflns_limit_h_min       -9
_diffrn_reflns_limit_h_max       9
_diffrn_reflns_limit_k_min       -10
_diffrn_reflns_limit_k_max       10
_diffrn_reflns_limit_l_min       -13
_diffrn_reflns_limit_l_max       13
_reflns_limit_h_min              -9
_reflns_limit_h_max              9
_reflns_limit_k_min              -10
_reflns_limit_k_max              10
_reflns_limit_l_min              -13
_reflns_limit_l_max              13

_oxford_diffrn_Wilson_B_factor   1.84
_oxford_diffrn_Wilson_scale      7.19

_atom_sites_solution_primary     direct #heavy,direct,difmap,geom,iterative
# _atom_sites_solution_secondary  difmap
_atom_sites_solution_hydrogens   difmap

_refine_diff_density_min         -0.18
_refine_diff_density_max         0.40


# The current dictionary definitions do not cover the 
# situation where the reflections used for refinement were 
# selected by a user-defined sigma threshold 


# The values actually used during refinement 
_oxford_reflns_threshold_expression_ref I>2.0\s(I)
_refine_ls_number_reflns         4786
_refine_ls_number_restraints     3
_refine_ls_number_parameters     363
_oxford_refine_ls_R_factor_ref   0.0256
_refine_ls_wR_factor_ref         0.0306
_refine_ls_goodness_of_fit_ref   0.8803
_refine_ls_shift/su_max          0.0003414
_refine_ls_shift/su_mean         0.0000369


# The values computed with all filters except I/sigma 
_oxford_reflns_number_all        4807
_refine_ls_R_factor_all          0.0257
_refine_ls_wR_factor_all         0.0315

# The values computed with a 2 sigma cutoff - a la SHELX 
_reflns_threshold_expression     I>2.0\s(I)
_reflns_number_gt                4786
_refine_ls_R_factor_gt           0.0256
_refine_ls_wR_factor_gt          0.0306

_refine_ls_abs_structure_Flack   0.03(9)
_refine_ls_abs_structure_details 'Flack (1983), 2314 Friedel-pairs'
# choose from: rm (reference molecule of known chirality), 
# ad (anomolous dispersion - Flack), rmad (rm and ad), 
# syn (from synthesis), unk (unknown) or . (not applicable). 
_chemical_absolute_configuration ad


_refine_ls_structure_factor_coef F
_refine_ls_matrix_type           full
_refine_ls_hydrogen_treatment    constr #undef, noref, refall,
# refxyz, refU, constr or mixed
_refine_ls_weighting_scheme      calc
_refine_ls_weighting_details     
;
 Method, part 1, Chebychev polynomial, (Watkin, 1994, Prince, 1982) 
 [weight] = 1.0/[A~0~*T~0~(x)+A~1~*T~1~(x) ... +A~n-1~]*T~n-1~(x)] 
 where A~i~ are the Chebychev coefficients listed below and x= Fcalc/Fmax 
 Method = Robust Weighting (Prince, 1982) 
 W = [weight] * [1-(deltaF/6*sigmaF)^2^]^2^ 
 A~i~ are: 
 0.384 0.464 0.229 0.587E-01 
;

# Uequiv = arithmetic mean of Ui i.e. Ueqiv = (U1+U2+U3)/3

# Replace last . with number of unfound hydrogen atoms attached to an atom.

# ..._refinement_flags_... 
# . no refinement constraints           S special position constraint on site
# G rigid group refinement of site      R riding atom
# D distance or angle restraint on site T thermal displacement constraints
# U Uiso or Uij restraint (rigid bond)  P partial occupancy constraint


loop_
_atom_site_label
_atom_site_type_symbol
_atom_site_fract_x
_atom_site_fract_y
_atom_site_fract_z
_atom_site_U_iso_or_equiv
_atom_site_occupancy
_atom_site_adp_type
_atom_site_refinement_flags_posn
_atom_site_refinement_flags_adp
_atom_site_refinement_flags_occupancy
_atom_site_disorder_assembly
_atom_site_disorder_group
_atom_site_attached_hydrogens
C1 C -0.78888(18) 0.16548(15) -0.49497(12) 0.0180 1.0000 Uani . . . . . .
C2 C -0.7549(2) 0.03650(15) -0.41940(12) 0.0209 1.0000 Uani . . . . . .
C3 C -0.61728(19) 0.13052(15) -0.29636(12) 0.0197 1.0000 Uani . . . . . .
C4 C -0.49571(19) 0.28606(16) -0.33654(12) 0.0201 1.0000 Uani . . . . . .
C5 C -0.3177(2) 0.2826(2) -0.37336(15) 0.0322 1.0000 Uani . . . . . .
O6 O -0.63169(13) 0.31132(11) -0.43965(9) 0.0196 1.0000 Uani . . . . . .
O7 O -0.72032(14) 0.16267(12) -0.21503(9) 0.0239 1.0000 Uani . . . . . .
O8 O -0.17202(17) 0.29296(15) -0.26736(12) 0.0437 1.0000 Uani . . . . . .
N9 N -0.79164(16) 0.13806(13) -0.62626(10) 0.0184 1.0000 Uani . . . . . .
C10 C -0.96449(19) 0.02842(16) -0.70467(12) 0.0189 1.0000 Uani . . . . . .
O11 O -1.10253(15) -0.04572(12) -0.65956(9) 0.0268 1.0000 Uani . . . . . .
N12 N -0.97676(17) 0.00659(14) -0.82611(11) 0.0225 1.0000 Uani . . . . . .
C13 C -0.82240(19) 0.08683(16) -0.86900(12) 0.0201 1.0000 Uani . . . . . .
N14 N -0.84784(18) 0.06449(16) -0.99003(11) 0.0294 1.0000 Uani . . . . . .
C15 C -0.63724(19) 0.19414(15) -0.78939(13) 0.0186 1.0000 Uani . . . . . .
C16 C -0.63276(18) 0.21573(15) -0.67000(12) 0.0182 1.0000 Uani . . . . . .
C17 C -0.46303(18) 0.28303(15) -0.84000(12) 0.0186 1.0000 Uani . . . . . .
C18 C -0.3661(2) 0.17578(18) -0.87481(14) 0.0271 1.0000 Uani . . . . . .
C19 C -0.2200(3) 0.2545(2) -0.94907(17) 0.0395 1.0000 Uani . . . . . .
O20 O -0.31652(13) 0.41083(12) -0.75064(9) 0.0244 1.0000 Uani . . . . . .
C21 C -0.40436(19) -0.19898(16) -0.49755(12) 0.0193 1.0000 Uani . . . . . .
C22 C -0.4278(2) -0.35755(17) -0.55784(13) 0.0235 1.0000 Uani . . . . . .
C23 C -0.5343(2) -0.36312(16) -0.69195(13) 0.0214 1.0000 Uani . . . . . .
C24 C -0.6432(2) -0.25222(16) -0.68548(12) 0.0215 1.0000 Uani . . . . . .
C25 C -0.8642(2) -0.33901(19) -0.71336(16) 0.0345 1.0000 Uani . . . . . .
O26 O -0.57058(15) -0.17088(12) -0.56231(9) 0.0254 1.0000 Uani . . . . . .
O27 O -0.40543(14) -0.31768(12) -0.77033(9) 0.0250 1.0000 Uani . . . . . .
O28 O -0.90610(16) -0.46647(16) -0.64015(13) 0.0451 1.0000 Uani . . . . . .
N29 N -0.40382(15) -0.19873(13) -0.36698(10) 0.0182 1.0000 Uani . . . . . .
C30 C -0.24695(18) -0.08773(15) -0.27810(12) 0.0174 1.0000 Uani . . . . . .
O31 O -0.11550(14) 0.01975(12) -0.31190(9) 0.0233 1.0000 Uani . . . . . .
N32 N -0.23976(16) -0.09884(14) -0.15859(11) 0.0198 1.0000 Uani . . . . . .
C33 C -0.38035(19) -0.21521(16) -0.12361(12) 0.0196 1.0000 Uani . . . . . .
N34 N -0.35311(18) -0.22310(15) -0.00383(11) 0.0285 1.0000 Uani . . . . . .
C35 C -0.55368(18) -0.32574(15) -0.21290(12) 0.0188 1.0000 Uani . . . . . .
C36 C -0.55579(19) -0.31196(16) -0.33181(13) 0.0190 1.0000 Uani . . . . . .
C37 C -0.7216(2) -0.45013(16) -0.17534(13) 0.0224 1.0000 Uani . . . . . .
C38 C -0.8364(2) -0.38177(19) -0.11415(16) 0.0328 1.0000 Uani . . . . . .
C39 C -0.9346(3) -0.2930(3) -0.1987(2) 0.0551 1.0000 Uani . . . . . .
O40 O -0.64847(16) -0.54302(12) -0.09082(10) 0.0310 1.0000 Uani . . . . . .
H141 H -0.7549 0.1202 -1.0207 0.0313 1.0000 Uiso R . . . . .
H142 H -0.9550 -0.0012 -1.0359 0.0367 1.0000 Uiso R . . . . .
H21 H -0.8763 -0.0393 -0.4120 0.0248 1.0000 Uiso R . . . . .
H22 H -0.6954 -0.0189 -0.4591 0.0248 1.0000 Uiso R . . . . .
H71 H -0.8380 0.1167 -0.2403 0.0348 1.0000 Uiso R . . . . .
H31 H -0.5357 0.0759 -0.2556 0.0235 1.0000 Uiso R . . . . .
H81 H -0.1332 0.2129 -0.2655 0.0660 1.0000 Uiso R . . . . .
H52 H -0.2649 0.3787 -0.4152 0.0376 1.0000 Uiso R . . . . .
H51 H -0.3292 0.1935 -0.4377 0.0193 1.0000 Uiso R . . . . .
H41 H -0.4496 0.3781 -0.2725 0.0227 1.0000 Uiso R . . . . .
H11 H -0.9136 0.1728 -0.4986 0.0187 1.0000 Uiso R . . . . .
H161 H -0.5196 0.2835 -0.6148 0.0204 1.0000 Uiso R . . . . .
H191 H -0.1757 0.1799 -0.9791 0.0586 1.0000 Uiso R . . . . .
H192 H -0.2806 0.2917 -1.0174 0.0588 1.0000 Uiso R . . . . .
H193 H -0.1052 0.3375 -0.8976 0.0598 1.0000 Uiso R . . . . .
H182 H -0.4661 0.0745 -0.9211 0.0317 1.0000 Uiso R . . . . .
H181 H -0.2979 0.1491 -0.7985 0.0331 1.0000 Uiso R . . . . .
H171 H -0.5095 0.3239 -0.9120 0.0214 1.0000 Uiso R . . . . .
H201 H -0.3447 0.4922 -0.7572 0.0375 1.0000 Uiso R . . . . .
H281 H -1.0149 -0.5321 -0.6608 0.0677 1.0000 Uiso R . . . . .
H252 H -0.9178 -0.3804 -0.8008 0.0409 1.0000 Uiso R . . . . .
H251 H -0.9239 -0.2660 -0.6970 0.0411 1.0000 Uiso R . . . . .
H241 H -0.6117 -0.1706 -0.7399 0.0238 1.0000 Uiso R . . . . .
H341 H -0.2403 -0.1598 0.0484 0.0351 1.0000 Uiso R . . . . .
H342 H -0.4275 -0.3066 0.0193 0.0319 1.0000 Uiso R . . . . .
H361 H -0.6610 -0.3785 -0.3954 0.0209 1.0000 Uiso R . . . . .
H401 H -0.6626 -0.6189 -0.1389 0.0467 1.0000 Uiso R . . . . .
H392 H -1.0107 -0.2544 -0.1588 0.0815 1.0000 Uiso R . . . . .
H393 H -1.0203 -0.3588 -0.2743 0.0818 1.0000 Uiso R . . . . .
H391 H -0.8385 -0.2002 -0.2213 0.0812 1.0000 Uiso R . . . . .
H382 H -0.9366 -0.4679 -0.0897 0.0379 1.0000 Uiso R . . . . .
H381 H -0.7466 -0.3109 -0.0417 0.0403 1.0000 Uiso R . . . . .
H371 H -0.8128 -0.5180 -0.2471 0.0245 1.0000 Uiso R . . . . .
H211 H -0.2840 -0.1124 -0.5038 0.0220 1.0000 Uiso R . . . . .
H221 H -0.5066 -0.4432 -0.5231 0.0267 1.0000 Uiso R . . . . .
H222 H -0.3006 -0.3599 -0.5493 0.0270 1.0000 Uiso R . . . . .
H231 H -0.6272 -0.4724 -0.7246 0.0241 1.0000 Uiso R . . . . .
H271 H -0.3056 -0.2318 -0.7365 0.0396 1.0000 Uiso R . . . . .
loop_
_atom_site_aniso_label
_atom_site_aniso_U_11
_atom_site_aniso_U_22
_atom_site_aniso_U_33
_atom_site_aniso_U_23
_atom_site_aniso_U_13
_atom_site_aniso_U_12
C1 0.0184(6) 0.0178(6) 0.0144(6) -0.0015(5) 0.0059(5) 0.0026(5)
C2 0.0245(6) 0.0181(6) 0.0178(6) 0.0010(5) 0.0093(5) 0.0037(5)
C3 0.0216(6) 0.0214(6) 0.0157(6) 0.0040(5) 0.0063(5) 0.0069(5)
C4 0.0203(6) 0.0203(6) 0.0153(6) 0.0020(5) 0.0033(5) 0.0042(5)
C5 0.0223(7) 0.0372(8) 0.0359(9) 0.0099(7) 0.0110(6) 0.0083(6)
O6 0.0210(5) 0.0164(4) 0.0154(4) 0.0001(3) 0.0021(4) 0.0026(4)
O7 0.0199(4) 0.0285(5) 0.0164(5) -0.0017(4) 0.0056(4) 0.0016(4)
O8 0.0297(6) 0.0437(7) 0.0486(7) -0.0013(6) -0.0015(5) 0.0119(5)
N9 0.0172(5) 0.0204(5) 0.0135(5) 0.0006(4) 0.0038(4) 0.0031(4)
C10 0.0178(6) 0.0193(6) 0.0149(6) 0.0018(5) 0.0037(5) 0.0026(5)
O11 0.0205(5) 0.0302(5) 0.0190(5) 0.0007(4) 0.0086(4) -0.0036(4)
N12 0.0191(5) 0.0257(6) 0.0147(6) 0.0006(4) 0.0039(4) 0.0005(5)
C13 0.0192(6) 0.0205(6) 0.0165(7) 0.0014(5) 0.0046(5) 0.0034(5)
N14 0.0191(6) 0.0393(7) 0.0143(6) -0.0011(5) 0.0049(5) -0.0057(5)
C15 0.0167(6) 0.0191(6) 0.0175(6) 0.0025(5) 0.0050(5) 0.0042(5)
C16 0.0156(6) 0.0182(6) 0.0170(6) 0.0008(5) 0.0033(5) 0.0030(5)
C17 0.0161(6) 0.0211(6) 0.0149(6) 0.0021(5) 0.0039(5) 0.0034(5)
C18 0.0261(7) 0.0296(7) 0.0270(7) 0.0012(6) 0.0098(6) 0.0110(6)
C19 0.0381(9) 0.0471(10) 0.0409(10) 0.0022(8) 0.0240(8) 0.0170(8)
O20 0.0163(4) 0.0245(5) 0.0257(5) -0.0030(4) 0.0056(4) 0.0012(4)
C21 0.0176(6) 0.0236(6) 0.0139(6) 0.0030(5) 0.0062(5) 0.0038(5)
C22 0.0313(7) 0.0284(7) 0.0178(7) 0.0076(5) 0.0122(5) 0.0155(6)
C23 0.0229(7) 0.0189(6) 0.0179(6) 0.0006(5) 0.0099(5) 0.0008(5)
C24 0.0260(7) 0.0219(6) 0.0132(6) 0.0026(5) 0.0039(5) 0.0064(5)
C25 0.0238(7) 0.0372(8) 0.0346(8) 0.0059(7) -0.0028(6) 0.0096(6)
O26 0.0291(5) 0.0327(5) 0.0159(5) -0.0026(4) 0.0000(4) 0.0178(4)
O27 0.0265(5) 0.0262(5) 0.0149(5) -0.0016(4) 0.0108(4) -0.0009(4)
O28 0.0181(5) 0.0452(7) 0.0612(8) 0.0176(6) 0.0073(5) 0.0020(5)
N29 0.0154(5) 0.0227(5) 0.0127(5) 0.0014(4) 0.0049(4) 0.0027(4)
C30 0.0132(6) 0.0189(6) 0.0173(6) -0.0001(5) 0.0035(5) 0.0037(5)
O31 0.0189(5) 0.0248(5) 0.0192(5) 0.0023(4) 0.0068(4) -0.0004(4)
N32 0.0172(5) 0.0236(5) 0.0133(5) 0.0004(4) 0.0031(4) 0.0030(4)
C33 0.0193(6) 0.0212(6) 0.0166(6) 0.0017(5) 0.0046(5) 0.0062(5)
N34 0.0264(6) 0.0318(7) 0.0139(6) 0.0027(5) 0.0049(5) -0.0030(5)
C35 0.0180(6) 0.0196(6) 0.0163(6) 0.0010(5) 0.0056(5) 0.0039(5)
C36 0.0147(6) 0.0193(6) 0.0181(6) -0.0017(5) 0.0044(5) 0.0015(5)
C37 0.0206(6) 0.0229(6) 0.0173(6) -0.0002(5) 0.0058(5) 0.0011(5)
C38 0.0272(8) 0.0330(8) 0.0362(9) -0.0002(6) 0.0167(6) 0.0050(6)
C39 0.0524(11) 0.0556(12) 0.0749(14) 0.0121(10) 0.0267(10) 0.0345(10)
O40 0.0423(6) 0.0234(5) 0.0219(5) 0.0046(4) 0.0083(4) 0.0070(5)

_refine_ls_extinction_coef       98(5)
_refine_ls_extinction_method     'Larson (1970), Equation 22'
_oxford_refine_ls_scale          0.3843(6)
loop_
_geom_bond_atom_site_label_1
_geom_bond_site_symmetry_1
_geom_bond_atom_site_label_2
_geom_bond_site_symmetry_2
_geom_bond_distance
_geom_bond_publ_flag
C1 . C2 . 1.5296(19) yes
C1 . O6 . 1.4167(15) yes
C1 . N9 . 1.4857(16) yes
C1 . H11 . 0.968 no
C2 . C3 . 1.5261(18) yes
C2 . H21 . 0.948 no
C2 . H22 . 0.960 no
C3 . C4 . 1.5226(18) yes
C3 . O7 . 1.4300(16) yes
C3 . H31 . 0.974 no
C4 . C5 . 1.520(2) yes
C4 . O6 . 1.4424(16) yes
C4 . H41 . 0.991 no
C5 . O8 . 1.393(2) yes
C5 . H52 . 0.998 no
C5 . H51 . 1.043 no
O7 . H71 . 0.807 no
O8 . H81 . 0.885 no
N9 . C10 . 1.3891(16) yes
N9 . C16 . 1.3647(17) yes
C10 . O11 . 1.2469(17) yes
C10 . N12 . 1.3510(17) yes
N12 . C13 . 1.3377(18) yes
C13 . N14 . 1.3274(18) yes
C13 . C15 . 1.4388(18) yes
N14 . H141 . 0.856 no
N14 . H142 . 0.842 no
C15 . C16 . 1.3428(19) yes
C15 . C17 . 1.5209(17) yes
C16 . H161 . 0.915 no
C17 . C18 . 1.5251(19) yes
C17 . O20 . 1.4333(15) yes
C17 . H171 . 0.945 no
C18 . C19 . 1.523(2) yes
C18 . H182 . 0.984 no
C18 . H181 . 0.976 no
C19 . H191 . 0.955 no
C19 . H192 . 0.936 no
C19 . H193 . 0.957 no
O20 . H201 . 0.848 no
C21 . C22 . 1.5172(19) yes
C21 . O26 . 1.4160(16) yes
C21 . N29 . 1.4663(16) yes
C21 . H211 . 0.980 no
C22 . C23 . 1.5198(19) yes
C22 . H221 . 0.946 no
C22 . H222 . 0.958 no
C23 . C24 . 1.5419(19) yes
C23 . O27 . 1.4264(16) yes
C23 . H231 . 0.981 no
C24 . C25 . 1.514(2) yes
C24 . O26 . 1.4346(16) yes
C24 . H241 . 0.970 no
C25 . O28 . 1.421(2) yes
C25 . H252 . 0.976 no
C25 . H251 . 0.975 no
O27 . H271 . 0.860 no
O28 . H281 . 0.793 no
N29 . C30 . 1.3892(16) yes
N29 . C36 . 1.3790(17) yes
C30 . O31 . 1.2527(16) yes
C30 . N32 . 1.3384(17) yes
N32 . C33 . 1.3395(17) yes
C33 . N34 . 1.3193(18) yes
C33 . C35 . 1.4461(17) yes
N34 . H341 . 0.888 no
N34 . H342 . 0.851 no
C35 . C36 . 1.3414(19) yes
C35 . C37 . 1.5134(17) yes
C36 . H361 . 0.930 no
C37 . C38 . 1.520(2) yes
C37 . O40 . 1.4368(18) yes
C37 . H371 . 0.951 no
C38 . C39 . 1.504(3) yes
C38 . H382 . 0.967 no
C38 . H381 . 0.964 no
C39 . H392 . 0.967 no
C39 . H393 . 0.963 no
C39 . H391 . 0.975 no
O40 . H401 . 0.828 no
loop_
_geom_angle_atom_site_label_1
_geom_angle_site_symmetry_1
_geom_angle_atom_site_label_2
_geom_angle_site_symmetry_2
_geom_angle_atom_site_label_3
_geom_angle_site_symmetry_3
_geom_angle
_geom_angle_publ_flag
C2 . C1 . O6 . 106.74(10) yes
C2 . C1 . N9 . 112.81(10) yes
O6 . C1 . N9 . 108.99(10) yes
C2 . C1 . H11 . 113.6 no
O6 . C1 . H11 . 110.2 no
N9 . C1 . H11 . 104.5 no
C1 . C2 . C3 . 103.12(10) yes
C1 . C2 . H21 . 110.3 no
C3 . C2 . H21 . 113.4 no
C1 . C2 . H22 . 110.7 no
C3 . C2 . H22 . 111.7 no
H21 . C2 . H22 . 107.7 no
C2 . C3 . C4 . 102.03(10) yes
C2 . C3 . O7 . 112.64(11) yes
C4 . C3 . O7 . 109.17(11) yes
C2 . C3 . H31 . 111.1 no
C4 . C3 . H31 . 111.8 no
O7 . C3 . H31 . 110.0 no
C3 . C4 . C5 . 113.80(12) yes
C3 . C4 . O6 . 104.37(10) yes
C5 . C4 . O6 . 110.97(11) yes
C3 . C4 . H41 . 112.7 no
C5 . C4 . H41 . 108.0 no
O6 . C4 . H41 . 106.8 no
C4 . C5 . O8 . 109.18(13) yes
C4 . C5 . H52 . 108.0 no
O8 . C5 . H52 . 107.6 no
C4 . C5 . H51 . 122.0 no
O8 . C5 . H51 . 108.3 no
H52 . C5 . H51 . 100.7 no
C4 . O6 . C1 . 110.68(9) yes
C3 . O7 . H71 . 112.8 no
C5 . O8 . H81 . 114.1 no
C1 . N9 . C10 . 117.19(10) yes
C1 . N9 . C16 . 122.38(10) yes
C10 . N9 . C16 . 120.43(11) yes
N9 . C10 . O11 . 118.27(11) yes
N9 . C10 . N12 . 119.01(11) yes
O11 . C10 . N12 . 122.71(12) yes
C10 . N12 . C13 . 120.15(11) yes
N12 . C13 . N14 . 116.82(12) yes
N12 . C13 . C15 . 122.36(12) yes
N14 . C13 . C15 . 120.83(12) yes
C13 . N14 . H141 . 118.8 no
C13 . N14 . H142 . 120.5 no
H141 . N14 . H142 . 120.7 no
C13 . C15 . C16 . 115.58(11) yes
C13 . C15 . C17 . 121.48(11) yes
C16 . C15 . C17 . 122.86(11) yes
N9 . C16 . C15 . 122.31(11) yes
N9 . C16 . H161 . 117.9 no
C15 . C16 . H161 . 119.8 no
C15 . C17 . C18 . 112.53(11) yes
C15 . C17 . O20 . 110.52(10) yes
C18 . C17 . O20 . 107.96(10) yes
C15 . C17 . H171 . 107.9 no
C18 . C17 . H171 . 108.0 no
O20 . C17 . H171 . 109.8 no
C17 . C18 . C19 . 112.64(13) yes
C17 . C18 . H182 . 110.7 no
C19 . C18 . H182 . 109.8 no
C17 . C18 . H181 . 107.9 no
C19 . C18 . H181 . 109.3 no
H182 . C18 . H181 . 106.3 no
C18 . C19 . H191 . 110.5 no
C18 . C19 . H192 . 109.8 no
H191 . C19 . H192 . 107.8 no
C18 . C19 . H193 . 110.4 no
H191 . C19 . H193 . 106.1 no
H192 . C19 . H193 . 112.1 no
C17 . O20 . H201 . 109.1 no
C22 . C21 . O26 . 105.66(10) yes
C22 . C21 . N29 . 113.63(11) yes
O26 . C21 . N29 . 107.71(10) yes
C22 . C21 . H211 . 112.0 no
O26 . C21 . H211 . 109.7 no
N29 . C21 . H211 . 108.1 no
C21 . C22 . C23 . 103.93(11) yes
C21 . C22 . H221 . 111.1 no
C23 . C22 . H221 . 109.3 no
C21 . C22 . H222 . 109.4 no
C23 . C22 . H222 . 112.1 no
H221 . C22 . H222 . 110.8 no
C22 . C23 . C24 . 103.51(10) yes
C22 . C23 . O27 . 113.11(11) yes
C24 . C23 . O27 . 113.50(11) yes
C22 . C23 . H231 . 109.7 no
C24 . C23 . H231 . 111.2 no
O27 . C23 . H231 . 105.9 no
C23 . C24 . C25 . 113.62(12) yes
C23 . C24 . O26 . 107.24(10) yes
C25 . C24 . O26 . 108.57(12) yes
C23 . C24 . H241 . 111.1 no
C25 . C24 . H241 . 109.7 no
O26 . C24 . H241 . 106.3 no
C24 . C25 . O28 . 108.61(12) yes
C24 . C25 . H252 . 109.3 no
O28 . C25 . H252 . 109.9 no
C24 . C25 . H251 . 110.3 no
O28 . C25 . H251 . 111.3 no
H252 . C25 . H251 . 107.5 no
C24 . O26 . C21 . 109.98(10) yes
C23 . O27 . H271 . 109.5 no
C25 . O28 . H281 . 115.7 no
C21 . N29 . C30 . 120.02(10) yes
C21 . N29 . C36 . 120.04(10) yes
C30 . N29 . C36 . 119.90(10) yes
N29 . C30 . O31 . 119.14(11) yes
N29 . C30 . N32 . 119.14(11) yes
O31 . C30 . N32 . 121.72(11) yes
C30 . N32 . C33 . 121.14(11) yes
N32 . C33 . N34 . 116.65(12) yes
N32 . C33 . C35 . 121.51(11) yes
N34 . C33 . C35 . 121.84(12) yes
C33 . N34 . H341 . 119.9 no
C33 . N34 . H342 . 117.7 no
H341 . N34 . H342 . 119.7 no
C33 . C35 . C36 . 115.65(11) yes
C33 . C35 . C37 . 122.46(11) yes
C36 . C35 . C37 . 121.88(11) yes
N29 . C36 . C35 . 122.32(11) yes
N29 . C36 . H361 . 116.2 no
C35 . C36 . H361 . 121.5 no
C35 . C37 . C38 . 113.95(11) yes
C35 . C37 . O40 . 110.11(11) yes
C38 . C37 . O40 . 107.75(12) yes
C35 . C37 . H371 . 109.0 no
C38 . C37 . H371 . 106.5 no
O40 . C37 . H371 . 109.4 no
C37 . C38 . C39 . 112.44(15) yes
C37 . C38 . H382 . 108.8 no
C39 . C38 . H382 . 108.5 no
C37 . C38 . H381 . 108.3 no
C39 . C38 . H381 . 109.5 no
H382 . C38 . H381 . 109.2 no
C38 . C39 . H392 . 110.8 no
C38 . C39 . H393 . 111.8 no
H392 . C39 . H393 . 108.6 no
C38 . C39 . H391 . 111.5 no
H392 . C39 . H391 . 106.7 no
H393 . C39 . H391 . 107.2 no
C37 . O40 . H401 . 101.0 no
loop_
_geom_hbond_atom_site_label_D
_geom_hbond_site_symmetry_D
_geom_hbond_atom_site_label_H
_geom_hbond_site_symmetry_H
_geom_hbond_atom_site_label_A
_geom_hbond_site_symmetry_A
_geom_hbond_angle_DHA
_geom_hbond_distance_DH
_geom_hbond_distance_HA
_geom_hbond_distance_DA
_geom_hbond_publ_flag
N14 . H141 . O7 1_554 135.77(4) 0.856 2.285 2.959(2) yes
N14 . H142 . N32 1_454 161.67(5) 0.842 2.111 2.923(2) yes
C2 . H21 . O31 1_455 125.65(4) 0.948 2.564 3.210(2) yes
C2 . H22 . O26 . 175.91(4) 0.960 2.375 3.333(2) yes
O7 . H71 . O31 1_455 174.84(4) 0.807 1.908 2.713(2) yes
O8 . H81 . C30 . 144.52(4) 0.885 2.542 3.302(2) yes
O8 . H81 . O31 . 160.94(5) 0.885 1.893 2.745(2) yes
C17 . H171 . O40 1_564 172.69(4) 0.945 2.583 3.522(2) yes
O20 . H201 . C23 1_565 145.62(4) 0.848 2.505 3.241(2) yes
O20 . H201 . O27 1_565 179.04(4) 0.848 1.959 2.806(2) yes
O28 . H281 . O20 1_445 147.69(4) 0.793 2.128 2.830(2) yes
N34 . H341 . N12 1_656 175.69(5) 0.888 2.142 3.029(2) yes
N34 . H342 . O40 . 130.82(4) 0.851 2.279 2.908(2) yes
O40 . H401 . O7 1_545 163.32(4) 0.828 2.002 2.805(2) yes
C37 . H371 . O8 1_445 126.80(4) 0.951 2.579 3.239(2) yes
C21 . H211 . O11 1_655 135.11(4) 0.980 2.432 3.201(2) yes
C22 . H221 . O6 1_545 162.73(4) 0.946 2.393 3.309(2) yes
O27 . H271 . O11 1_655 176.51(4) 0.860 1.832 2.691(2) yes


_iucr_refine_instructions_details 
;
#
# Punched on 21/04/22 at 16:21:29
#
#LIST     12                                                                    
BLOCK SCALE X'S  U'S 
CONT EXTPARAM 
CONT ENANTIO 
RIDE C   (   1,X'S) H   (  11,X'S) 
RIDE C   (   2,X'S) H   (  21,X'S) H   (  22,X'S) 
RIDE C   (   3,X'S) H   (  31,X'S) 
RIDE C   (   4,X'S) H   (  41,X'S) 
RIDE C   (   5,X'S) H   (  52,X'S) H   (  51,X'S) 
RIDE O   (   7,X'S) H   (  71,X'S) 
RIDE O   (   8,X'S) H   (  81,X'S) 
RIDE N   (  14,X'S) H   ( 141,X'S) H   ( 142,X'S) 
RIDE C   (  16,X'S) H   ( 161,X'S) 
RIDE C   (  17,X'S) H   ( 171,X'S) 
RIDE C   (  18,X'S) H   ( 182,X'S) H   ( 181,X'S) 
RIDE C   (  19,X'S) H   ( 191,X'S) H   ( 192,X'S) H   ( 193,X'S) 
RIDE O   (  20,X'S) H   ( 201,X'S) 
RIDE C   (  21,X'S) H   ( 211,X'S) 
RIDE C   (  22,X'S) H   ( 221,X'S) H   ( 222,X'S) 
RIDE C   (  23,X'S) H   ( 231,X'S) 
RIDE C   (  24,X'S) H   ( 241,X'S) 
RIDE C   (  25,X'S) H   ( 252,X'S) H   ( 251,X'S) 
RIDE O   (  27,X'S) H   ( 271,X'S) 
RIDE O   (  28,X'S) H   ( 281,X'S) 
RIDE N   (  34,X'S) H   ( 341,X'S) H   ( 342,X'S) 
RIDE C   (  36,X'S) H   ( 361,X'S) 
RIDE C   (  37,X'S) H   ( 371,X'S) 
RIDE C   (  38,X'S) H   ( 382,X'S) H   ( 381,X'S) 
RIDE C   (  39,X'S) H   ( 392,X'S) H   ( 393,X'S) H   ( 391,X'S) 
RIDE O   (  40,X'S) H   ( 401,X'S) 
END                                                                             
#
# Punched on 21/04/22 at 16:21:29
#
#LIST     16                                                                    
NO 
REM   HREST   START (DO NOT REMOVE THIS LINE) 
REM   HREST   END (DO NOT REMOVE THIS LINE) 
END                                                                             
;
